# Supplementary material for: Exploring the shared biomarkers between cardioembolic stroke and atrial fibrillation by WGCNA and machine learning
Source: Front Cardiovasc Med. 2024 Aug 29;11:1375768. doi: 10.3389/fcvm.2024.1375768 (PMC11390589; doi:10.3389/fcvm.2024.1375768)
Supplement: Supplementary file 2 [file Datasheet1.csv]

	SNP	other_allele.exposure	effect_allele.exposure	eaf.exposure	beta.exposure	se.exposure	pval.exposure	exposure	mr_keep.exposure	pval_origin.exposure	id.exposure	data_source.exposure
1	rs72900157	C	G	0.1104	0.4285	0.0101	1.00E-200	exposure	TRUE	reported	bQbLUu	textfile
2	rs6838973	T	C	0.5594	0.1514	0.0067	1.03E-111	exposure	TRUE	reported	bQbLUu	textfile
3	rs2359171	A	T	0.824	-0.1746	0.0086	4.65E-91	exposure	TRUE	reported	bQbLUu	textfile
4	rs2595117	T	C	0.3007	0.1422	0.0073	1.26E-84	exposure	TRUE	reported	bQbLUu	textfile
5	rs11264280	T	C	0.667	-0.1347	0.0071	3.07E-79	exposure	TRUE	reported	bQbLUu	textfile
6	rs11598047	A	G	0.1621	0.1537	0.009	8.95E-66	exposure	TRUE	reported	bQbLUu	textfile
7	rs11773845	A	C	0.4144	-0.1054	0.0067	2.39E-55	exposure	TRUE	reported	bQbLUu	textfile
8	rs72700114	C	G	0.9244	-0.2021	0.013	3.29E-54	exposure	TRUE	reported	bQbLUu	textfile
9	rs35176054	A	T	0.8701	-0.1391	0.01	3.21E-44	exposure	TRUE	reported	bQbLUu	textfile
10	rs577676	T	C	0.5617	0.0923	0.0067	1.62E-43	exposure	TRUE	reported	bQbLUu	textfile
11	rs883079	T	C	0.2926	-0.0981	0.0074	2.84E-40	exposure	TRUE	reported	bQbLUu	textfile
12	rs74022964	T	C	0.843	-0.1132	0.009	3.51E-36	exposure	TRUE	reported	bQbLUu	textfile
13	rs2040862	T	C	0.8225	-0.1084	0.0087	1.08E-35	exposure	TRUE	reported	bQbLUu	textfile
14	rs60212594	C	G	0.8562	0.1176	0.0096	9.20E-35	exposure	TRUE	reported	bQbLUu	textfile
15	rs10821415	A	C	0.5868	-0.0821	0.0067	2.92E-34	exposure	TRUE	reported	bQbLUu	textfile
16	rs72700118	A	C	0.8734	-0.1227	0.0101	9.52E-34	exposure	TRUE	reported	bQbLUu	textfile
17	rs62337205	A	G	0.054	-0.2015	0.0173	2.29E-31	exposure	TRUE	reported	bQbLUu	textfile
18	rs2738413	A	G	0.5049	-0.0778	0.0067	2.55E-31	exposure	TRUE	reported	bQbLUu	textfile
19	rs73366713	A	G	0.8604	0.1035	0.0099	1.53E-25	exposure	TRUE	reported	bQbLUu	textfile
20	rs4963776	T	G	0.8179	0.0913	0.0088	1.84E-25	exposure	TRUE	reported	bQbLUu	textfile
21	rs2288327	A	G	0.1564	0.0919	0.0089	7.26E-25	exposure	TRUE	reported	bQbLUu	textfile
22	rs117984853	T	G	0.8987	-0.1228	0.012	1.34E-24	exposure	TRUE	reported	bQbLUu	textfile
23	rs7650482	A	G	0.6401	0.0711	0.007	1.79E-24	exposure	TRUE	reported	bQbLUu	textfile
24	rs3820888	T	C	0.3921	0.0684	0.0068	5.75E-24	exposure	TRUE	reported	bQbLUu	textfile
25	rs3951016	A	T	0.541	-0.0648	0.0067	2.15E-22	exposure	TRUE	reported	bQbLUu	textfile
26	rs2540949	A	T	0.3847	-0.0659	0.0068	2.95E-22	exposure	TRUE	reported	bQbLUu	textfile
27	rs6891790	T	G	0.7172	0.0729	0.0076	4.53E-22	exposure	TRUE	reported	bQbLUu	textfile
28	rs7508	A	G	0.2891	-0.0711	0.0075	1.69E-21	exposure	TRUE	reported	bQbLUu	textfile
29	rs11156751	T	C	0.2853	0.0719	0.0077	6.94E-21	exposure	TRUE	reported	bQbLUu	textfile
30	rs76097649	A	G	0.9067	-0.1151	0.0124	1.26E-20	exposure	TRUE	reported	bQbLUu	textfile
31	rs10741807	T	C	0.7551	-0.0729	0.0079	1.59E-20	exposure	TRUE	reported	bQbLUu	textfile
32	rs6790396	C	G	0.5959	0.0627	0.0068	2.40E-20	exposure	TRUE	reported	bQbLUu	textfile
33	rs10753933	T	G	0.5518	-0.0609	0.0067	9.84E-20	exposure	TRUE	reported	bQbLUu	textfile
34	rs34969716	A	G	0.6949	-0.0702	0.0078	1.60E-19	exposure	TRUE	reported	bQbLUu	textfile
35	rs13195459	A	G	0.6385	0.0623	0.007	4.15E-19	exposure	TRUE	reported	bQbLUu	textfile
36	rs62521286	A	G	0.0663	0.1202	0.0135	4.50E-19	exposure	TRUE	reported	bQbLUu	textfile
37	rs56181519	T	C	0.7316	0.0662	0.0077	6.46E-18	exposure	TRUE	reported	bQbLUu	textfile
38	rs6580277	A	G	0.2369	0.067	0.0079	1.64E-17	exposure	TRUE	reported	bQbLUu	textfile
39	rs2834618	T	G	0.1056	-0.0944	0.0112	3.41E-17	exposure	TRUE	reported	bQbLUu	textfile
40	rs4999127	A	G	0.161	-0.0827	0.0098	4.28E-17	exposure	TRUE	reported	bQbLUu	textfile
41	rs6747542	T	C	0.4642	-0.0554	0.0067	1.10E-16	exposure	TRUE	reported	bQbLUu	textfile
42	rs337705	T	G	0.3749	0.0564	0.0068	1.63E-16	exposure	TRUE	reported	bQbLUu	textfile
43	rs12908004	A	G	0.1637	0.0732	0.009	4.12E-16	exposure	TRUE	reported	bQbLUu	textfile
44	rs7373065	T	C	0.9508	-0.2024	0.0251	7.58E-16	exposure	TRUE	reported	bQbLUu	textfile
45	rs10804493	A	G	0.3495	-0.0558	0.007	1.63E-15	exposure	TRUE	reported	bQbLUu	textfile
46	rs73241997	T	C	0.8576	-0.0733	0.0093	2.94E-15	exposure	TRUE	reported	bQbLUu	textfile
47	rs146518726	A	G	0.9672	-0.1605	0.0207	8.27E-15	exposure	TRUE	reported	bQbLUu	textfile
48	rs1545300	T	C	0.6909	0.0558	0.0073	1.48E-14	exposure	TRUE	reported	bQbLUu	textfile
49	rs140185678	A	G	0.9649	-0.1659	0.0218	2.43E-14	exposure	TRUE	reported	bQbLUu	textfile
50	rs12809354	T	C	0.144	0.0718	0.0094	2.89E-14	exposure	TRUE	reported	bQbLUu	textfile
51	rs79187193	A	G	0.9431	0.1162	0.0153	3.15E-14	exposure	TRUE	reported	bQbLUu	textfile
52	rs3176326	A	G	0.8018	0.0626	0.0085	1.42E-13	exposure	TRUE	reported	bQbLUu	textfile
53	rs71454237	A	G	0.791	0.062	0.0084	1.78E-13	exposure	TRUE	reported	bQbLUu	textfile
54	rs297006	A	G	0.6493	-0.0518	0.0071	2.15E-13	exposure	TRUE	reported	bQbLUu	textfile
55	rs55754224	T	C	0.7386	-0.0554	0.0075	2.15E-13	exposure	TRUE	reported	bQbLUu	textfile
56	rs1957021	T	C	0.2218	0.0583	0.008	2.27E-13	exposure	TRUE	reported	bQbLUu	textfile
57	rs74500426	T	G	0.9236	0.0921	0.0127	4.29E-13	exposure	TRUE	reported	bQbLUu	textfile
58	rs4073778	A	C	0.4361	-0.0486	0.0067	4.96E-13	exposure	TRUE	reported	bQbLUu	textfile
59	rs3781295	A	G	0.6104	-0.0493	0.0068	5.43E-13	exposure	TRUE	reported	bQbLUu	textfile
60	rs28705758	A	G	0.8747	-0.0708	0.0099	7.91E-13	exposure	TRUE	reported	bQbLUu	textfile
61	rs2860482	A	C	0.726	-0.054	0.0076	1.21E-12	exposure	TRUE	reported	bQbLUu	textfile
62	rs464901	T	C	0.3353	-0.0508	0.0072	1.53E-12	exposure	TRUE	reported	bQbLUu	textfile
63	rs12245149	A	C	0.5261	0.047	0.0067	1.66E-12	exposure	TRUE	reported	bQbLUu	textfile
64	rs56201652	A	G	0.733	0.0531	0.0075	1.74E-12	exposure	TRUE	reported	bQbLUu	textfile
65	rs11492754	T	C	0.2648	-0.0549	0.0078	1.99E-12	exposure	TRUE	reported	bQbLUu	textfile
66	rs55734480	A	G	0.7506	-0.0548	0.0078	2.20E-12	exposure	TRUE	reported	bQbLUu	textfile
67	rs7578393	T	C	0.204	-0.0614	0.0088	2.42E-12	exposure	TRUE	reported	bQbLUu	textfile
68	rs1563304	T	C	0.822	-0.0644	0.0092	2.56E-12	exposure	TRUE	reported	bQbLUu	textfile
69	rs17380837	T	C	0.693	0.0501	0.0072	4.80E-12	exposure	TRUE	reported	bQbLUu	textfile
70	rs56180201	T	G	0.5877	0.0468	0.0068	8.09E-12	exposure	TRUE	reported	bQbLUu	textfile
71	rs72811294	C	G	0.8869	0.072	0.0106	9.67E-12	exposure	TRUE	reported	bQbLUu	textfile
72	rs35544454	A	T	0.1918	-0.0589	0.0087	1.10E-11	exposure	TRUE	reported	bQbLUu	textfile
73	rs10213171	C	G	0.0609	0.091	0.0134	1.32E-11	exposure	TRUE	reported	bQbLUu	textfile
74	rs6689306	A	G	0.5872	-0.046	0.0068	1.36E-11	exposure	TRUE	reported	bQbLUu	textfile
75	rs9953366	T	C	0.6631	0.049	0.0073	1.82E-11	exposure	TRUE	reported	bQbLUu	textfile
76	rs7789146	A	G	0.8213	0.0584	0.0087	2.12E-11	exposure	TRUE	reported	bQbLUu	textfile
77	rs72926475	A	G	0.8772	0.0683	0.0102	2.37E-11	exposure	TRUE	reported	bQbLUu	textfile
78	rs6771054	T	C	0.4035	-0.0457	0.0068	2.42E-11	exposure	TRUE	reported	bQbLUu	textfile
79	rs11658278	T	C	0.5208	-0.0443	0.0067	3.47E-11	exposure	TRUE	reported	bQbLUu	textfile
80	rs28387148	T	C	0.8949	-0.0741	0.0113	6.25E-11	exposure	TRUE	reported	bQbLUu	textfile
81	rs4965430	C	G	0.6136	-0.0441	0.0069	1.26E-10	exposure	TRUE	reported	bQbLUu	textfile
82	rs34080181	A	G	0.621	0.0446	0.0069	1.28E-10	exposure	TRUE	reported	bQbLUu	textfile
83	rs2031522	A	G	0.3764	-0.0436	0.0068	1.47E-10	exposure	TRUE	reported	bQbLUu	textfile
84	rs1218578	A	G	0.5607	-0.0434	0.0068	1.48E-10	exposure	TRUE	reported	bQbLUu	textfile
85	rs2274115	A	G	0.7003	0.0487	0.0076	1.69E-10	exposure	TRUE	reported	bQbLUu	textfile
86	rs7529220	T	C	0.8469	0.0621	0.0098	1.98E-10	exposure	TRUE	reported	bQbLUu	textfile
87	rs2885697	T	G	0.3518	0.0439	0.007	2.88E-10	exposure	TRUE	reported	bQbLUu	textfile
88	rs35005436	T	C	0.1551	0.0612	0.0097	3.34E-10	exposure	TRUE	reported	bQbLUu	textfile
89	rs10520260	A	G	0.3214	-0.0457	0.0073	3.36E-10	exposure	TRUE	reported	bQbLUu	textfile
90	rs74884082	T	C	0.7505	0.0493	0.0078	3.48E-10	exposure	TRUE	reported	bQbLUu	textfile
91	rs7834729	T	G	0.8849	0.0653	0.0104	3.55E-10	exposure	TRUE	reported	bQbLUu	textfile
92	rs422068	T	C	0.3489	0.0439	0.007	3.87E-10	exposure	TRUE	reported	bQbLUu	textfile
93	rs11047497	A	T	0.954	-0.0986	0.0159	5.62E-10	exposure	TRUE	reported	bQbLUu	textfile
94	rs10458660	A	G	0.1726	0.0537	0.0087	6.78E-10	exposure	TRUE	reported	bQbLUu	textfile
95	rs6462079	A	G	0.2792	-0.0466	0.0076	8.79E-10	exposure	TRUE	reported	bQbLUu	textfile
96	rs9401427	A	C	0.8929	0.0662	0.0108	8.92E-10	exposure	TRUE	reported	bQbLUu	textfile
97	rs133902	T	C	0.5732	-0.0419	0.0068	9.14E-10	exposure	TRUE	reported	bQbLUu	textfile
98	rs6994744	A	C	0.4954	0.0405	0.0066	1.10E-09	exposure	TRUE	reported	bQbLUu	textfile
99	rs284277	A	C	0.3826	0.0422	0.0069	1.25E-09	exposure	TRUE	reported	bQbLUu	textfile
100	rs73041705	T	C	0.2985	-0.0443	0.0073	1.55E-09	exposure	TRUE	reported	bQbLUu	textfile
101	rs1458038	T	C	0.6913	-0.0434	0.0072	1.74E-09	exposure	TRUE	reported	bQbLUu	textfile
102	rs9899183	T	C	0.2862	-0.0452	0.0075	2.02E-09	exposure	TRUE	reported	bQbLUu	textfile
103	rs11102343	A	G	0.9034	-0.0663	0.0111	2.23E-09	exposure	TRUE	reported	bQbLUu	textfile
104	rs12188351	A	G	0.9436	-0.0865	0.0145	2.52E-09	exposure	TRUE	reported	bQbLUu	textfile
105	rs7723727	A	T	0.4855	0.0394	0.0066	2.58E-09	exposure	TRUE	reported	bQbLUu	textfile
106	rs17005647	T	C	0.6357	-0.0413	0.0069	2.70E-09	exposure	TRUE	reported	bQbLUu	textfile
107	rs9506925	T	C	0.7331	-0.0449	0.0075	2.72E-09	exposure	TRUE	reported	bQbLUu	textfile
108	rs6596717	A	C	0.3951	0.0404	0.0068	3.00E-09	exposure	TRUE	reported	bQbLUu	textfile
109	rs7225165	A	G	0.8867	0.0655	0.0111	3.20E-09	exposure	TRUE	reported	bQbLUu	textfile
110	rs77316573	T	C	0.8009	-0.0529	0.0089	3.27E-09	exposure	TRUE	reported	bQbLUu	textfile
111	rs2815301	T	C	0.7631	0.0504	0.0085	3.79E-09	exposure	TRUE	reported	bQbLUu	textfile
112	rs7612445	T	G	0.8121	-0.0493	0.0084	4.81E-09	exposure	TRUE	reported	bQbLUu	textfile
113	rs4935786	A	T	0.2673	0.0463	0.0079	4.85E-09	exposure	TRUE	reported	bQbLUu	textfile
114	rs12426679	T	C	0.4722	0.0391	0.0067	4.95E-09	exposure	TRUE	reported	bQbLUu	textfile
115	rs2759301	A	G	0.5458	-0.039	0.0067	5.04E-09	exposure	TRUE	reported	bQbLUu	textfile
116	rs35620480	A	C	0.1567	0.054	0.0092	5.15E-09	exposure	TRUE	reported	bQbLUu	textfile
117	rs55985730	T	G	0.06	0.0867	0.0149	5.24E-09	exposure	TRUE	reported	bQbLUu	textfile
118	rs181926698	T	C	0.7363	-0.0718	0.0124	6.20E-09	exposure	TRUE	reported	bQbLUu	textfile
119	rs11125871	T	C	0.6053	0.0394	0.0068	6.42E-09	exposure	TRUE	reported	bQbLUu	textfile
120	rs10873298	T	C	0.3663	0.0401	0.0069	7.07E-09	exposure	TRUE	reported	bQbLUu	textfile
121	rs80147385	T	C	0.943	0.0886	0.0153	7.48E-09	exposure	TRUE	reported	bQbLUu	textfile
122	rs1278493	A	G	0.4355	0.0389	0.0068	8.77E-09	exposure	TRUE	reported	bQbLUu	textfile
123	rs775498	A	G	0.2798	0.0423	0.0074	1.05E-08	exposure	TRUE	reported	bQbLUu	textfile
124	rs210628	C	G	0.268	0.0434	0.0076	1.09E-08	exposure	TRUE	reported	bQbLUu	textfile
125	rs6480769	A	T	0.3992	-0.0387	0.0068	1.15E-08	exposure	TRUE	reported	bQbLUu	textfile
126	rs35569628	T	C	0.223	-0.0452	0.008	1.38E-08	exposure	TRUE	reported	bQbLUu	textfile
127	rs6560886	T	C	0.7884	0.051	0.009	1.49E-08	exposure	TRUE	reported	bQbLUu	textfile
128	rs67969609	C	G	0.071	0.0711	0.0126	1.71E-08	exposure	TRUE	reported	bQbLUu	textfile
129	rs60902112	T	C	0.7738	-0.0445	0.0079	1.72E-08	exposure	TRUE	reported	bQbLUu	textfile
130	rs77260060	A	G	0.9631	-0.1062	0.0189	1.85E-08	exposure	TRUE	reported	bQbLUu	textfile
131	rs4951258	A	G	0.5837	-0.0376	0.0067	2.10E-08	exposure	TRUE	reported	bQbLUu	textfile
132	rs10520015	A	G	0.2052	-0.0458	0.0082	2.28E-08	exposure	TRUE	reported	bQbLUu	textfile
133	rs7980180	A	G	0.975	-0.134	0.024	2.52E-08	exposure	TRUE	reported	bQbLUu	textfile
134	rs10773657	A	C	0.138	0.0575	0.0103	2.54E-08	exposure	TRUE	reported	bQbLUu	textfile
135	rs12260801	T	C	0.8336	-0.0514	0.0093	2.94E-08	exposure	TRUE	reported	bQbLUu	textfile
136	rs12604076	T	C	0.5223	-0.0365	0.0066	3.63E-08	exposure	TRUE	reported	bQbLUu	textfile
137	rs4871397	C	G	0.0889	0.0756	0.0138	4.65E-08	exposure	TRUE	reported	bQbLUu	textfile
138	rs8088085	A	C	0.4646	-0.0365	0.0067	4.79E-08	exposure	TRUE	reported	bQbLUu	textfile
139	rs6818418	T	G	0.4902	0.0362	0.0066	4.86E-08	exposure	TRUE	reported	bQbLUu	textfile
140	rs7096385	T	C	0.9078	-0.0707	0.013	4.87E-08	exposure	TRUE	reported	bQbLUu	textfile
141	rs7170477	A	G	0.6959	-0.0393	0.0072	4.98E-08	exposure	TRUE	reported	bQbLUu	textfile
